# Supplementary material for: RIPpore: A Novel Host-Derived Method for the Identification of Ricin Intoxication through Oxford Nanopore Direct RNA Sequencing
Source: Toxins (Basel). 2022 Jul 9;14(7):470. doi: 10.3390/toxins14070470 (PMC9319349; doi:10.3390/toxins14070470)
Supplement: Supplementary file 1 [file toxins-14-00470-s001.zip]

Archive with 1 entries (1 files):
- toxins-1799166-supplementary.pdf
